# Supplementary material for: Medicare Advantage enrollment and outcomes of post-acute nursing home care among patients with dementia
Source: Health Aff Sch. 2024 Jun 13;2(6):qxae084. doi: 10.1093/haschl/qxae084 (PMC11199989; doi:10.1093/haschl/qxae084)
Supplement: qxae084_Supplementary_Data [file qxae084_supplementary_data.zip]

Archive with 2 entries (2 files):
- ICMJE coi_disclosure.docx
- MA_ADRD_appendix_rev2_clean.docx
